# Supplementary material for: High-κ van der Waals Oxide MoO3 as Efficient Gate Dielectric for MoS2 Field-Effect Transistors
Source: Materials (Basel). 2022 Aug 25;15(17):5859. doi: 10.3390/ma15175859 (PMC9457482; doi:10.3390/ma15175859)
Supplement: Supplementary file 1 [file materials-15-05859-s001.zip]

Archive with 1 entries (1 files):
- materials-1853027-supplementary.pdf
